# Supplementary material for: Identification of bi-allelic KIF9 loss-of-function variants contributing to asthenospermia and male infertility in two Chinese families
Source: Front Endocrinol (Lausanne). 2023 Jan 4;13:1091107. doi: 10.3389/fendo.2022.1091107 (PMC9846173; doi:10.3389/fendo.2022.1091107)
Supplement: Supplementary file 1 [file Table_1.xlsx]

## Sheet: Sheet1
Table S1. List of primer sequences
Primer Name	Sequence (5' to 3')
Sanger sequencing
KIF9_F-1	GCAGCTGTCAAACCTTGGTG
KIF9_R-1	TGGTAGAGAAAGGGGCGACT
KIF9_F-2	AGGCAGCCACCTCATTTATCC
KIF9_R-2	CCTTGCTTCTCCCGTAGTGA
