# Supplementary material for: Identification of bi-allelic KIF9 loss-of-function variants contributing to asthenospermia and male infertility in two Chinese families
Source: Front Endocrinol (Lausanne). 2023 Jan 4;13:1091107. doi: 10.3389/fendo.2022.1091107 (PMC9846173; doi:10.3389/fendo.2022.1091107)
Supplement: Supplementary file 2 [file Table_2.xlsx]

## Sheet: Sheet1
Supplementary Table 2. Detailed information on the antibodies used for western blot and immunofluorescence staining
No.	Name	Code number	Company	WB	IF
1	Anti-KIF9 antibody	SC99958	Santa Cruz Biotechnology	1:500	1:200	Primary antibody
2	Anti-TUBULIN antibody	T9026	Sigma	1:3000	1:500
3	Anti-TOMM20 antibody	CL594-11802	Proteintech		1:500
4	Anti-AKAP4 antibody	FNab00256	FineTest		1:500
5	Anti-FLAG antibody	PM020	MBL	1:1000
6	Anti-HA antibody	m180-3	MBL	1:1000
7	Anti-HYDIN antibody	orb184271	Biorbyt	1:500
8	Anti-SPAG6 antibody	HPA038440	Sigma		1:100
9	Anti-DNAH10 antibody	Bs-11022R	Bioss		1:200
10	Anti-RSPH3 antibody	17603-1-AP	Proteintech	1:1000	1:100
11	Anti-DNALI1 antibody	H00007802-B01P	Abnova	1:1000	1:500
12	Goat anti Mouse (Alexa-488)	A-21121	Molecular Probes		1:100	Secondary antibody
13	Donkey anti Rabbit (Alexa-555)	A31572	Molecular Probes		1:200
14	Goat anti-Rabbit IgG (H+L) Secondary Antibody, HRP	31460	Thermo	1:1000
15	Goat anti-Mouse IgG F(ab')2 Secondary Antibody	31166	Thermo	1:1000
